# Supplementary material for: Overlooked and underpowered: a meta-research addressing sample size in radiomics prediction models for binary outcomes
Source: Eur Radiol. 2025 Jan 9;35(3):1146–56. doi: 10.1007/s00330-024-11331-0 (PMC11835977; doi:10.1007/s00330-024-11331-0)
Supplement: Supplementary file 2 — Datasheet [file 330_2024_11331_MOESM2_ESM.xlsx]

## Sheet: Data Sheet
Eligibility	Screen	PMID	Title	Authors	Citation	First Author	Journal/Book	Publication Year	Create Date	PMCID	NIHMS ID	DOI	Total	Trian	In_Test	Ex_Test	C-statistic	Parameter	Events	Prevalence	EPP	Img_Mod	Subspeciaty	Int_Use	Rep_Gud	Std_Type	Std_Des	SS_Cal	SS_Dis	Cal_mtc	MSS.c1	MSS.c2	MSS.c3	MSS.all	Eve.c1	Eve.c2	Eve.c3	Eve.all	EPP.c1	EPP.c2	EPP.c3	EPP.all	Total vs c3	Events	EPP	Train vs all	Events	EPP
Yes	Pass	36629980	Deep learning and radiomic feature-based blending ensemble classifier for malignancy risk prediction in cystic renal lesions	He QH, Feng JJ, Lv FJ, Jiang Q, Xiao MZ.	Insights Imaging. 2023 Jan 11;14(1):6. doi: 10.1186/s13244-022-01349-7.	He QH	Insights Imaging	2023	2023-01-11	PMC9834471		10.1186/s13244-022-01349-7	222	159		63	0.934	19	66	0.297297	3.47368	CT	genitourinary	diagnostic	No	Dev+Ex	retrospective	No	Yes	Yes	259	389	322	389	77	115.649	95.7297	115.649	4.05	6.09	5.04	6.09	-100	-29.7297	-1.56632	-230	-68.3784	-3.60209
Yes	Pass	36633675	Radiomics-based machine learning models in STEMI: a promising tool for the prediction of major adverse cardiac events	Durmaz ES, Karabacak M, Ozkara BB, Kargın OA, Raimoglu U, Tokdil H, Durmaz E, Adaletli I.	Eur Radiol. 2023 Jul;33(7):4611-4620. doi: 10.1007/s00330-023-09394-6. Epub 2023 Jan 12.	Durmaz ES	Eur Radiol	2023	2023-01-12			10.1007/s00330-023-09394-6	60	60			0.965	31	28	0.466667	0.903226	MRI	cardiac and vascular	prognostic	No	Dev-Ex	retrospective	No	Yes	No	287	524	383	524	133.933	244.533	178.733	244.533	4.32	7.89	5.77	7.89	-323	-150.733	-4.86677	-464	-216.533	-6.98677
Yes	Pass	36690869	Artificial intelligence for differentiating COVID-19 from other viral pneumonias on CT: comparative analysis of different models based on quantitative and radiomic approaches	Zorzi G, Berta L, Rizzetto F, De Mattia C, Felisi MMJ, Carrazza S, Nerini Molteni S, Vismara C, Scaglione F, Vanzulli A, Torresin A, Colombo PE.	Eur Radiol Exp. 2023 Jan 24;7(1):3. doi: 10.1186/s41747-022-00317-6.	Zorzi G	Eur Radiol Exp	2023	2023-01-23	PMC9870776		10.1186/s41747-022-00317-6	1031	811	220		0.87	32	647	0.627546	20.2188	CT	chest	diagnostic	RQS	Dev-Ex	retrospective	No	Yes	No	609	682	360	682	382.176	427.986	225.917	427.986	11.94	13.37	7.06	13.37	671	421.083	13.1588	129	80.9534	2.53437
Yes	Pass	36701003	Reduced field-of-view DWI‑derived clinical-radiomics model for the prediction of stage in cervical cancer	Huang Q, Deng B, Wang Y, Shen Y, Hu X, Feng C, Li Z.	Insights Imaging. 2023 Jan 26;14(1):18. doi: 10.1186/s13244-022-01346-w.	Huang Q	Insights Imaging	2023	2023-01-26	PMC9880109		10.1186/s13244-022-01346-w	94	61	33		0.887	8	42	0.446809	5.25	MRI	obstetric/gynecologic	diagnostic	No	Dev-Ex	retrospective	No	Yes	No	130	161	380	380	58.0851	71.9362	169.787	169.787	7.26	8.99	21.22	21.22	-286	-127.787	-15.97	-319	-142.532	-17.8131
Yes	Pass	36719495	Automatic segmentation and radiomic texture analysis for osteoporosis screening using chest low-dose computed tomography	Chen YC, Li YT, Kuo PC, Cheng SJ, Chung YH, Kuo DP, Chen CY.	Eur Radiol. 2023 Jul;33(7):5097-5106. doi: 10.1007/s00330-023-09421-6. Epub 2023 Jan 31.	Chen YC	Eur Radiol	2023	2023-01-31			10.1007/s00330-023-09421-6	197	197			0.97	44	97	0.492386	2.20455	CT	musculoskeletal	diagnostic	No	Dev-Ex	retrospective	No	Yes	No	389	729	385	729	191.538	358.949	189.569	358.949	4.35	8.16	4.31	8.16	-188	-92.5685	-2.10545	-532	-261.949	-5.95545
Yes	Pass	36720737	Development and external validation of a radiomics model for assessment of HER2 positivity in men and women presenting with gastric cancer	Zhao H, Liang P, Yong L, Cheng M, Zhang Y, Huang M, Gao J.	Insights Imaging. 2023 Feb 1;14(1):20. doi: 10.1186/s13244-022-01361-x.	Zhao H	Insights Imaging	2023	2023-01-31	PMC9889592		10.1186/s13244-022-01361-x	950	388	325	237	0.711	12	288	0.303158	24	CT	gastrointestinal	diagnostic	TRIPOD	Dev+Ex	retrospective	Yes	Yes	No	879	314	325	879	266.476	95.1916	98.5263	266.476	22.21	7.93	8.21	22.21	625	189.474	15.79	-491	-148.851	-12.4079
Yes	Pass	36729175	Incremental diagnostic value of radiomics signature of pericoronary adipose tissue for detecting functional myocardial ischemia: a multicenter study	Zhou K, Shang J, Guo Y, Ma S, Lv B, Zhao N, Liu H, Zhang J, Xv L, Wang Y, Liu T, Wang K, Dang Y, Ma Y, Chen X, Zhu N, Ran Z, Li S, Ma Q, Hu H, Zhu X, Li D, Hou Y.	Eur Radiol. 2023 May;33(5):3007-3019. doi: 10.1007/s00330-022-09377-z. Epub 2023 Feb 2.	Zhou K	Eur Radiol	2023	2023-02-02			10.1007/s00330-022-09377-z	306	229	77		0.809	41	112	0.366013	2.73171	CT	cardiac and vascular	diagnostic	No	Dev-Ex	retrospective	No	Yes	Yes	1204	946	357	1204	440.68	346.248	130.667	440.68	10.75	8.45	3.19	10.75	-51	-18.6667	-0.458293	-975	-356.863	-8.70568
Yes	Pass	36735039	Development and validation of a novel radiomics-clinical model for predicting post-stroke epilepsy after first-ever intracerebral haemorrhage	Lin R, Lin J, Xu Y, Yu Y, Foster E, Lin M, Xu H, Li X, Ye J, Yao F, Xu H, Chen M, Chen J, Zheng H, Li J, Zheng M, Huang S, Zhu S, Yang Y, Wang X.	Eur Radiol. 2023 Jul;33(7):4526-4536. doi: 10.1007/s00330-023-09429-y. Epub 2023 Feb 3.	Lin R	Eur Radiol	2023	2023-02-03			10.1007/s00330-023-09429-y	1571	1131		440	0.85	17	88	0.0560153	5.17647	CT	neuro	prognostic	No	Dev+Ex	retrospective	No	Yes	Yes	1458	913	82	1458	81.6703	51.1419	4.59325	81.6703	4.8	3.01	0.27	4.8	1489	83.4067	4.90647	-327	-18.317	-1.07334
Yes	Pass	36735104	Radiomics-based analysis of CT imaging for the preoperative prediction of invasiveness in pure ground-glass nodule lung adenocarcinomas	Feng H, Shi G, Xu Q, Ren J, Wang L, Cai X.	Insights Imaging. 2023 Feb 3;14(1):24. doi: 10.1186/s13244-022-01363-9.	Feng H	Insights Imaging	2023	2023-02-03	PMC9898484		10.1186/s13244-022-01363-9	382	231	99	52	0.765	6	107	0.280105	17.8333	CT	chest	diagnostic	No	Dev+Ex	retrospective	No	Yes	Yes	282	155	310	310	78.9895	43.4162	86.8325	86.8325	13.16	7.24	14.47	14.47	72	20.1675	3.36333	-79	-22.1283	-3.68597
Yes	Pass	36738323	Shape and texture analyses based on conventional MRI for the preoperative prediction of the aggressiveness of pituitary adenomas	Wang X, Dai Y, Lin H, Cheng J, Zhang Y, Cao M, Zhou Y.	Eur Radiol. 2023 May;33(5):3312-3321. doi: 10.1007/s00330-023-09412-7. Epub 2023 Feb 4.	Wang X	Eur Radiol	2023	2023-02-04			10.1007/s00330-023-09412-7	246	193		53	0.916	4	84	0.341463	21	MRI	neuro	diagnostic	No	Dev+Ex	retrospective	No	No	No	58	81	346	346	19.8049	27.6585	118.146	118.146	4.95	6.91	29.54	29.54	-100	-34.1463	-8.54	-153	-52.2439	-13.0644
Yes	Pass	36749370	Time series radiomics for the prediction of prostate cancer progression in patients on active surveillance	Sushentsev N, Rundo L, Abrego L, Li Z, Nazarenko T, Warren AY, Gnanapragasam VJ, Sala E, Zaikin A, Barrett T, Blyuss O.	Eur Radiol. 2023 Jun;33(6):3792-3800. doi: 10.1007/s00330-023-09438-x. Epub 2023 Feb 7.	Sushentsev N	Eur Radiol	2023	2023-02-07	PMC10182165		10.1007/s00330-023-09438-x	76	76			0.86	45	28	0.368421	0.622222	MRI	genitourinary	prognostic	No	Dev-Ex	retrospective	No	Yes	Yes	922	975	358	975	339.684	359.211	131.895	359.211	7.55	7.98	2.93	7.98	-282	-103.895	-2.30778	-899	-331.211	-7.35778
Yes	Pass	36786701	A Coronary CT Angiography Radiomics Model to Identify Vulnerable Plaque and Predict Cardiovascular Events	Chen Q, Pan T, Wang YN, Schoepf UJ, Bidwell SL, Qiao H, Feng Y, Xu C, Xu H, Xie G, Gao X, Tao XW, Lu M, Xu PP, Zhong J, Wei Y, Yin X, Zhang J, Zhang LJ.	Radiology. 2023 Apr;307(2):e221693. doi: 10.1148/radiol.221693. Epub 2023 Feb 14.	Chen Q	Radiology	2023	2023-02-14			10.1148/radiol.221693	534	419	68	47	0.81	20	404	0.756554	20.2	CT	cardiac and vascular	diagnostic	No	Dev+Ex	retrospective	No	Yes	Yes	717	518	284	717	542.449	391.895	214.861	542.449	27.12	19.59	10.74	27.12	250	189.139	9.46	-298	-225.453	-11.2702
Yes	Pass	36790469	An ordinal radiomic model to predict the differentiation grade of invasive non-mucinous pulmonary adenocarcinoma based on low-dose computed tomography in lung cancer screening	Li Y, Liu J, Yang X, Wang A, Zang C, Wang L, He C, Lin L, Qing H, Ren J, Zhou P.	Eur Radiol. 2023 May;33(5):3072-3082. doi: 10.1007/s00330-023-09453-y. Epub 2023 Feb 15.	Li Y	Eur Radiol	2023	2023-02-15			10.1007/s00330-023-09453-y	682	499		183	0.929	6	250	0.366569	41.6667	CT	chest	diagnostic	TRIPOD	Dev+Ex	retrospective	No	No	Yes	78	116	357	357	28.5924	42.522	130.865	130.865	4.77	7.09	21.81	21.81	325	119.135	19.8567	142	52.0528	8.67631
Yes	Pass	36826501	Integrative radiomics and transcriptomics analyses reveal subtype characterization of non-small cell lung cancer	Lin P, Lin YQ, Gao RZ, Wan WJ, He Y, Yang H.	Eur Radiol. 2023 Sep;33(9):6414-6425. doi: 10.1007/s00330-023-09503-5. Epub 2023 Feb 24.	Lin P	Eur Radiol	2023	2023-02-24			10.1007/s00330-023-09503-5	627	206		421	0.56	10	268	0.427432	26.8	CT	chest	diagnostic	No	Dev+Ex	retrospective	No	Yes	No	8207	263	377	8207	3507.94	112.415	161.142	3507.94	350.79	11.24	16.11	350.79	250	106.858	10.69	-8001	-3419.89	-341.985
Yes	Pass	36853347	Radiomic features from dynamic susceptibility contrast perfusion-weighted imaging improve the three-class prediction of molecular subtypes in patients with adult diffuse gliomas	Pei D, Guan F, Hong X, Liu Z, Wang W, Qiu Y, Duan W, Wang M, Sun C, Wang W, Wang X, Guo Y, Wang Z, Liu Z, Xing A, Guo Z, Luo L, Liu X, Cheng J, Zhang B, Zhang Z, Yan J.	Eur Radiol. 2023 May;33(5):3455-3466. doi: 10.1007/s00330-023-09459-6. Epub 2023 Feb 28.	Pei D	Eur Radiol	2023	2023-02-28			10.1007/s00330-023-09459-6	272	166	106		0.864	22	180	0.661765	8.18182	MRI	neuro	diagnostic	No	Dev-Ex	retrospective	No	Yes	Yes	453	484	344	484	299.779	320.294	227.647	320.294	13.63	14.56	10.35	14.56	-72	-47.6471	-2.16818	-318	-210.441	-9.56668
Yes	Pass	36854872	Multi-algorithms analysis for pre-treatment prediction of response to transarterial chemoembolization in hepatocellular carcinoma on multiphase MRI	Chen M, Kong C, Qiao E, Chen Y, Chen W, Jiang X, Fang S, Zhang D, Chen M, Chen W, Ji J.	Insights Imaging. 2023 Feb 28;14(1):38. doi: 10.1186/s13244-023-01380-2.	Chen M	Insights Imaging	2023	2023-03-01	PMC9975141		10.1186/s13244-023-01380-2	172	115	29	28	0.735	14	69	0.401163	4.92857	MRI	gastrointestinal	prognostic	No	Dev+Ex	retrospective	No	Yes	Yes	696	335	384	696	333.5	160.521	184	333.5	23.82	11.47	13.14	23.82	-212	-115	-8.21143	-581	-287.366	-20.5247
Yes	Pass	36856840	Shoulder MRI-based radiomics for diagnosis and severity staging assessment of surgically treated supraspinatus tendon tears	Zhan J, Liu S, Dong C, Ge Y, Xia X, Tian N, Xu Q, Jiang G, Xu W, Cui J.	Eur Radiol. 2023 Aug;33(8):5587-5593. doi: 10.1007/s00330-023-09523-1. Epub 2023 Mar 1.	Zhan J	Eur Radiol	2023	2023-03-01			10.1007/s00330-023-09523-1	432	332		100	0.98	13	230	0.532407	17.6923	MRI	musculoskeletal	diagnostic	No	Dev+Ex	retrospective	No	No	Yes	105	208	383	383	55.9028	110.741	203.912	203.912	4.3	8.52	15.69	15.69	49	26.088	2.00231	-51	-27.1528	-2.09313
Yes	Pass	36882647	Development of a simplified model and nomogram in preoperative diagnosis of pediatric chronic cholangitis with pancreaticobiliary maljunction using clinical variables and MRI radiomics	Yang Y, Zhang XX, Zhao L, Wang J, Guo WL.	Insights Imaging. 2023 Mar 8;14(1):41. doi: 10.1186/s13244-023-01383-z.	Yang Y	Insights Imaging	2023	2023-03-07	PMC9992494		10.1186/s13244-023-01383-z	144	100	44		0.858	11	56	0.388889	5.09091	MRI	gastrointestinal	diagnostic	No	Dev-Ex	retrospective	No	No	Yes	225	237	366	366	87.5	92.1667	142.333	142.333	7.95	8.38	12.94	12.94	-222	-86.3333	-7.84909	-266	-103.444	-9.40465
Yes	Pass	36884086	Replacing secretin-enhanced MRCP with MRI radiomics model based on a fully automated pancreas segmentation for assessing pancreatic exocrine function in chronic pancreatitis	Bian Y, Zhou J, Zhu M, Yu J, Zhao H, Fang X, Liu F, Wang T, Li J, Wang L, Lu J, Shao C.	Eur Radiol. 2023 May;33(5):3580-3591. doi: 10.1007/s00330-023-09448-9. Epub 2023 Mar 8.	Bian Y	Eur Radiol	2023	2023-03-08			10.1007/s00330-023-09448-9	159	119	40		0.93	27	74	0.465409	2.74074	MRI	gastrointestinal	diagnostic	TRIPOD	Dev-Ex	retrospective	No	Yes	Yes	325	499	383	499	151.258	232.239	178.252	232.239	5.6	8.6	6.6	8.6	-224	-104.252	-3.85926	-380	-176.855	-6.54875
Yes	Pass	36920519	Contrast-enhanced CT radiomics improves the prediction of abdominal aortic aneurysm progression	Wang Y, Xiong F, Leach J, Kao E, Tian B, Zhu C, Zhang Y, Hope M, Saloner D, Mitsouras D.	Eur Radiol. 2023 May;33(5):3444-3454. doi: 10.1007/s00330-023-09490-7. Epub 2023 Mar 15.	Wang Y	Eur Radiol	2023	2023-03-15			10.1007/s00330-023-09490-7	195	117	78		0.78	7	57	0.292308	8.14286	CT	cardiac and vascular	prognostic	No	Dev-Ex	retrospective	No	No	No	285	176	318	318	83.3077	51.4462	92.9538	92.9539	11.9	7.35	13.28	13.28	-123	-35.9538	-5.13714	-201	-58.7538	-8.39429
Yes	Pass	36928565	Infliximab response associates with radiologic findings in bio-naïve Crohn's disease	Yueying C, Jing F, Qi F, Jun S.	Eur Radiol. 2023 Aug;33(8):5247-5257. doi: 10.1007/s00330-023-09542-y. Epub 2023 Mar 16.	Yueying C	Eur Radiol	2023	2023-03-17	PMC10326128		10.1007/s00330-023-09542-y	188	112	76		0.87	5	64	0.340426	12.8	MRI	gastrointestinal	prognostic	No	Dev-Ex	retrospective	Yes	Yes	Yes	99	109	346	346	33.7021	37.1064	117.787	117.787	6.74	7.42	23.56	23.56	-158	-53.7872	-10.76	-234	-79.6596	-15.9345
Yes	Pass	36973432	Lumbar MR-based radiomics nomogram for detecting minimal residual disease in patients with multiple myeloma	Wu Z, Wang H, Zheng Y, Fei H, Dong C, Wang Z, Ren W, Xu W, Bian T.	Eur Radiol. 2023 Aug;33(8):5594-5605. doi: 10.1007/s00330-023-09540-0. Epub 2023 Mar 28.	Wu Z	Eur Radiol	2023	2023-03-27			10.1007/s00330-023-09540-0	130	90	40		0.903	17	55	0.423077	3.23529	MRI	musculoskeletal	diagnostic	No	Dev-Ex	retrospective	No	Yes	Yes	251	336	376	376	106.192	142.154	159.077	159.077	6.25	8.36	9.36	9.36	-246	-104.077	-6.12471	-286	-121	-7.12018
Yes	Pass	36977913	A clinical-radiomics model based on noncontrast computed tomography to predict hemorrhagic transformation after stroke by machine learning: a multicenter study	Ren H, Song H, Wang J, Xiong H, Long B, Gong M, Liu J, He Z, Liu L, Jiang X, Li L, Li H, Cui S, Li Y.	Insights Imaging. 2023 Mar 29;14(1):52. doi: 10.1186/s13244-023-01399-5.	Ren H	Insights Imaging	2023	2023-03-28	PMC10050271		10.1186/s13244-023-01399-5	517	355	90	72	0.942	16	161	0.311412	10.0625	CT	neuro	prognostic	No	Dev+Ex	retrospective	No	Yes	Yes	202	317	330	330	62.9052	98.7176	102.766	102.766	3.93	6.17	6.42	6.42	187	58.234	3.6425	25	7.7853	0.489454
Yes	Pass	36995415	Prediction of platinum resistance for advanced high-grade serous ovarian carcinoma using MRI-based radiomics nomogram	Li H, Cai S, Deng L, Xiao Z, Guo Q, Qiang J, Gong J, Gu Y, Liu Z.	Eur Radiol. 2023 Aug;33(8):5298-5308. doi: 10.1007/s00330-023-09552-w. Epub 2023 Mar 30.	Li H	Eur Radiol	2023	2023-03-30			10.1007/s00330-023-09552-w	301	212	89		0.799	8	65	0.215947	8.125	MRI	obstetric/gynecologic	prognostic	No	Dev-Ex	retrospective	No	Yes	Yes	339	219	261	339	73.206	47.2924	56.3621	73.206	9.15	5.91	7.05	9.15	40	8.63787	1.075	-127	-27.4252	-3.42741
Yes	Pass	37004571	Radiomics analysis of lung CT for multidrug resistance prediction in active tuberculosis: a multicentre study	Li Y, Xu Z, Lv X, Li C, He W, Lv Y, Hou D.	Eur Radiol. 2023 Sep;33(9):6308-6317. doi: 10.1007/s00330-023-09589-x. Epub 2023 Apr 1.	Li Y	Eur Radiol	2023	2023-04-02	PMC10067016		10.1007/s00330-023-09589-x	454	336		118	0.82	31	200	0.440529	6.45161	CT	chest	diagnostic	No	Dev+Ex	retrospective	No	Yes	No	795	686	379	795	350.22	302.203	166.96	350.22	11.3	9.75	5.39	11.3	75	33.0396	1.06161	-459	-202.203	-6.52524
Yes	Pass	37014410	Intra- and peritumoral radiomics for predicting malignant BiRADS category 4 breast lesions on contrast-enhanced spectral mammography: a multicenter study	Zhang S, Shao H, Li W, Zhang H, Lin F, Zhang Q, Zhang H, Wang Z, Gao J, Zhang R, Gu Y, Wang Y, Mao N, Xie H.	Eur Radiol. 2023 Aug;33(8):5411-5422. doi: 10.1007/s00330-023-09513-3. Epub 2023 Apr 4.	Zhang S	Eur Radiol	2023	2023-04-04			10.1007/s00330-023-09513-3	884	667	168	49	0.904	47	548	0.61991	11.6596	MMG	breast	diagnostic	No	Dev+Ex	retrospective	No	Yes	Yes	707	944	363	944	438.276	585.195	225.027	585.195	9.33	12.45	4.79	12.45	521	322.973	6.86957	-277	-171.715	-3.65256
Yes	Pass	37052738	Radiomics model to classify mammary masses using breast DCE-MRI compared to the BI-RADS classification performance	Debbi K, Habert P, Grob A, Loundou A, Siles P, Bartoli A, Jacquier A.	Insights Imaging. 2023 Apr 13;14(1):64. doi: 10.1186/s13244-023-01404-x.	Debbi K	Insights Imaging	2023	2023-04-13	PMC10102264		10.1186/s13244-023-01404-x	94	66	28		0.84	17	71	0.755319	4.17647	MRI	breast	diagnostic	No	Dev-Ex	retrospective	No	No	No	490	427	284	490	370.106	322.521	214.511	370.106	21.77	18.97	12.62	21.77	-190	-143.511	-8.44353	-424	-320.255	-18.8376
Yes	Pass	37060378	Intra- and peri-tumoral MRI radiomics features for preoperative lymph node metastasis prediction in early-stage cervical cancer	Zhang Z, Wan X, Lei X, Wu Y, Zhang J, Ai Y, Yu B, Liu X, Jin J, Xie C, Jin X.	Insights Imaging. 2023 Apr 15;14(1):65. doi: 10.1186/s13244-023-01405-w.	Zhang Z	Insights Imaging	2023	2023-04-15	PMC10105820		10.1186/s13244-023-01405-w	247	172	75		0.844	40	79	0.319838	1.975	MRI	obstetric/gynecologic	diagnostic	No	Dev-Ex	retrospective	No	Yes	Yes	970	917	335	970	310.243	293.291	107.146	310.243	7.76	7.33	2.68	7.76	-88	-28.1457	-0.705	-798	-255.231	-6.3847
Yes	Pass	37067576	Deep learning-assisted diagnosis of benign and malignant parotid tumors based on contrast-enhanced CT: a multicenter study	Yu Q, Ning Y, Wang A, Li S, Gu J, Li Q, Chen X, Lv F, Zhang X, Yue Q, Peng J.	Eur Radiol. 2023 Sep;33(9):6054-6065. doi: 10.1007/s00330-023-09568-2. Epub 2023 Apr 17.	Yu Q	Eur Radiol	2023	2023-04-17			10.1007/s00330-023-09568-2	573	269	116	188	0.86	25	177	0.308901	7.08	CT	head and neck	diagnostic	No	Dev+Ex	retrospective	No	No	No	554	568	329	568	171.131	175.455	101.628	175.456	6.85	7.02	4.07	7.02	244	75.3717	3.01	-299	-92.3613	-3.69623
Yes	Pass	37079030	Role of radiomic analysis of [(18)F]fluoromethylcholine PET/CT in predicting biochemical recurrence in a cohort of intermediate and high risk prostate cancer patients at initial staging	Marturano F, Guglielmo P, Bettinelli A, Zattoni F, Novara G, Zorz A, Sepulcri M, Gregianin M, Paiusco M, Evangelista L.	Eur Radiol. 2023 Oct;33(10):7199-7208. doi: 10.1007/s00330-023-09642-9. Epub 2023 Apr 20.	Marturano F	Eur Radiol	2023	2023-04-20	PMC10511374		10.1007/s00330-023-09642-9	74	74			0.78	7	40	0.540541	5.71429	PET	genitourinary	prognostic	No	Dev-Ex	prospective	No	Yes	No	240	161	382	382	129.73	87.027	206.486	206.486	18.53	12.43	29.5	29.5	-308	-166.486	-23.7857	-308	-166.486	-23.7857
Yes	Pass	37093321	Machine learning combined with radiomics and deep learning features extracted from CT images: a novel AI model to distinguish benign from malignant ovarian tumors	Jan YT, Tsai PS, Huang WH, Chou LY, Huang SC, Wang JZ, Lu PH, Lin DC, Yen CS, Teng JP, Mok GSP, Shih CT, Wu TH.	Insights Imaging. 2023 Apr 24;14(1):68. doi: 10.1186/s13244-023-01412-x.	Jan YT	Insights Imaging	2023	2023-04-24	PMC10126170		10.1186/s13244-023-01412-x	185	129	56		0.75	4	73	0.394595	18.25	CT	obstetric/gynecologic	diagnostic	No	Dev-Ex	retrospective	No	No	No	182	97	368	368	71.8162	38.2757	145.211	145.211	17.95	9.57	36.3	36.3	-183	-72.2108	-18.05	-239	-94.3081	-23.5743
Yes	Pass	37097141	Predicting Microvascular Invasion in Hepatocellular Carcinoma Using CT-based Radiomics Model	Xia TY, Zhou ZH, Meng XP, Zha JH, Yu Q, Wang WL, Song Y, Wang YC, Tang TY, Xu J, Zhang T, Long XY, Liang Y, Xiao WB, Ju SH.	Radiology. 2023 May;307(4):e222729. doi: 10.1148/radiol.222729. Epub 2023 Apr 25.	Xia TY	Radiology	2023	2023-04-25			10.1148/radiol.222729	617	334	142	141	0.84	20	218	0.353323	10.9	CT	gastrointestinal	diagnostic	No	Dev+Ex	retrospective	No	Yes	Yes	478	449	352	478	168.888	158.642	124.37	168.888	8.44	7.93	6.22	8.44	265	93.6305	4.68	-144	-50.8784	-2.53951
Yes	Pass	37099175	Development and validation of a deep learning model for prediction of intracranial aneurysm rupture risk based on multi-omics factor	Turhon M, Li M, Kang H, Huang J, Zhang F, Zhang Y, Zhang Y, Maimaiti A, Gheyret D, Axier A, Aisha M, Yang X, Liu J.	Eur Radiol. 2023 Oct;33(10):6759-6770. doi: 10.1007/s00330-023-09672-3. Epub 2023 Apr 26.	Turhon M	Eur Radiol	2023	2023-04-26			10.1007/s00330-023-09672-3	1899	1161	380	358	0.876	15	272	0.143233	18.1333	CT	cardiac and vascular	prognostic	No	Dev+Ex	retrospective	No	Yes	No	490	461	189	490	70.1843	66.0305	27.0711	70.1843	4.68	4.4	1.8	4.68	1710	244.929	16.3333	671	96.1095	6.40626
Yes	Pass	37099176	Differentiation of benign versus malignant indistinguishable vertebral compression fractures by different machine learning with MRI-based radiomic features	Zhang H, Yuan G, Wang C, Zhao H, Zhu K, Guo J, Chen M, Liu H, Yang G, Wang Y, Ma X.	Eur Radiol. 2023 Jul;33(7):5069-5076. doi: 10.1007/s00330-023-09678-x. Epub 2023 Apr 26.	Zhang H	Eur Radiol	2023	2023-04-26			10.1007/s00330-023-09678-x	479	263	113	103	0.84	30	198	0.413361	6.6	MRI	musculoskeletal	diagnostic	No	Dev+Ex	retrospective	No	Yes	No	680	653	373	680	281.086	269.925	154.184	281.086	9.37	9	5.14	9.37	106	43.8163	1.46	-417	-172.372	-5.7462
Yes	Pass	37142819	Automatic differentiation of ruptured and unruptured intracranial aneurysms on computed tomography angiography based on deep learning and radiomics	Feng J, Zeng R, Geng Y, Chen Q, Zheng Q, Yu F, Deng T, Lv L, Li C, Xue B, Li C.	Insights Imaging. 2023 May 4;14(1):76. doi: 10.1186/s13244-023-01423-8.	Feng J	Insights Imaging	2023	2023-05-04	PMC10160318		10.1186/s13244-023-01423-8	1151	898		253	0.86	13	426	0.370113	32.7692	CT	cardiac and vascular	diagnostic	No	Dev+Ex	retrospective	No	Yes	No	266	282	359	359	98.45	104.372	132.871	132.871	7.57	8.03	10.22	10.22	792	293.129	22.5492	539	199.491	15.3463
Yes	Pass	37142868	Multiregional radiomics of brain metastasis can predict response to EGFR-TKI in metastatic NSCLC	Fan Y, Wang X, Dong Y, Cui E, Wang H, Sun X, Su J, Luo Y, Yu T, Jiang X.	Eur Radiol. 2023 Nov;33(11):7902-7912. doi: 10.1007/s00330-023-09709-7. Epub 2023 May 5.	Fan Y	Eur Radiol	2023	2023-05-04			10.1007/s00330-023-09709-7	175	89	46	40	0.889	5	76	0.434286	15.2	MRI	head and neck	diagnostic	No	Dev+Ex	retrospective	No	No	No	81	101	378	378	35.1771	43.8629	164.16	164.16	7.04	8.77	32.83	32.83	-203	-88.16	-17.63	-289	-125.509	-25.0997
Yes	Pass	37148350	Preoperative contrast-enhanced CT-based radiomics nomogram for differentiating benign and malignant primary retroperitoneal tumors	Xu J, Guo J, Yang HQ, Ji QL, Song RJ, Hou F, Liang HY, Liu SL, Tian LT, Wang HX.	Eur Radiol. 2023 Oct;33(10):6781-6793. doi: 10.1007/s00330-023-09686-x. Epub 2023 May 6.	Xu J	Eur Radiol	2023	2023-05-06			10.1007/s00330-023-09686-x	340	239	101		0.906	24	178	0.523529	7.41667	CT	gastrointestinal	diagnostic	No	Dev-Ex	retrospective	No	Yes	Yes	340	465	384	465	178	243.441	201.035	243.441	7.42	10.14	8.38	10.14	-44	-23.0353	-0.963333	-226	-118.318	-4.92652
Yes	Pass	37160427	MRI-based multiregional radiomics for preoperative prediction of tumor deposit and prognosis in resectable rectal cancer: a bicenter study	Li H, Chen XL, Liu H, Liu YS, Li ZL, Pang MH, Pu H.	Eur Radiol. 2023 Nov;33(11):7561-7572. doi: 10.1007/s00330-023-09723-9. Epub 2023 May 9.	Li H	Eur Radiol	2023	2023-05-09			10.1007/s00330-023-09723-9	208	94	22	92	0.87	23	52	0.25	2.26087	MRI	gastrointestinal	diagnostic	No	Dev+Ex	retrospective	No	Yes	No	534	554	289	554	133.5	138.5	72.25	138.5	5.8	6.02	3.14	6.02	-81	-20.25	-0.87913	-460	-115	-4.99826
Yes	Pass	37170031	Development and validation of an automatic classification algorithm for the diagnosis of Alzheimer's disease using a high-performance interpretable deep learning network	Park HY, Shim WH, Suh CH, Heo H, Oh HW, Kim J, Sung J, Lim JS, Lee JH, Kim HS, Kim SJ.	Eur Radiol. 2023 Nov;33(11):7992-8001. doi: 10.1007/s00330-023-09708-8. Epub 2023 May 12.	Park HY	Eur Radiol	2023	2023-05-11			10.1007/s00330-023-09708-8	1982	467	261	1254	0.866	20	827	0.417255	41.35	MRI	neuro	diagnostic	No	Dev+Ex	retrospective	No	No	No	379	420	374	420	158.14	175.247	156.053	175.247	7.91	8.76	7.8	8.76	1608	670.947	33.55	47	19.611	0.982911
Yes	Pass	37171486	Development and validation of MRI-based radiomics model to predict recurrence risk in patients with endometrial cancer: a multicenter study	Lin Z, Wang T, Li Q, Bi Q, Wang Y, Luo Y, Feng F, Xiao M, Gu Y, Qiang J, Li H.	Eur Radiol. 2023 Aug;33(8):5814-5824. doi: 10.1007/s00330-023-09685-y. Epub 2023 May 12.	Lin Z	Eur Radiol	2023	2023-05-12			10.1007/s00330-023-09685-y	421	235	102	84	0.85	12	101	0.239905	8.41667	MRI	obstetric/gynecologic	prognostic	No	Dev+Ex	retrospective	Yes	Yes	Yes	328	301	281	328	78.6888	72.2114	67.4133	78.6888	6.56	6.02	5.62	6.56	140	33.5867	2.79667	-93	-22.3112	-1.86186
Yes	Pass	37178202	Artificial intelligence-based prediction of cervical lymph node metastasis in papillary thyroid cancer with CT	Wang C, Yu P, Zhang H, Han X, Song Z, Zheng G, Wang G, Zheng H, Mao N, Song X.	Eur Radiol. 2023 Oct;33(10):6828-6840. doi: 10.1007/s00330-023-09700-2. Epub 2023 May 13.	Wang C	Eur Radiol	2023	2023-05-13			10.1007/s00330-023-09700-2	671	423	182	66	0.69	14	264	0.393443	18.8571	CT	head and neck	diagnostic	CLAIM	Dev+Ex	retrospective	No	No	Yes	1136	352	367	1136	446.951	138.492	144.393	446.951	31.93	9.89	10.31	31.93	304	119.607	8.54714	-713	-280.525	-20.0424
Yes	Pass	37178203	Role of MRI radiomics for the prediction of MYCN amplification in neuroblastomas	Ghosh A, Yekeler E, Teixeira SR, Dalal D, States L.	Eur Radiol. 2023 Oct;33(10):6726-6735. doi: 10.1007/s00330-023-09628-7. Epub 2023 May 13.	Ghosh A	Eur Radiol	2023	2023-05-13			10.1007/s00330-023-09628-7	122	76		46	0.75	7	92	0.754098	13.1429	MRI	neuro	diagnostic	No	Dev+Ex	retrospective	No	Yes	No	401	190	285	401	302.393	143.279	214.918	302.393	43.2	20.47	30.7	43.2	-163	-122.918	-17.5571	-325	-245.082	-35.0126
Yes	Pass	37266658	Prediction of Ki-67 expression in gastrointestinal stromal tumors using radiomics of plain and multiphase contrast-enhanced CT	Liu Y, He C, Fang W, Peng L, Shi F, Xia Y, Zhou Q, Zhang R, Li C.	Eur Radiol. 2023 Nov;33(11):7609-7617. doi: 10.1007/s00330-023-09727-5. Epub 2023 Jun 2.	Liu Y	Eur Radiol	2023	2023-06-02			10.1007/s00330-023-09727-5	215	150		65	0.913	42	111	0.516279	2.64286	CT	gastrointestinal	diagnostic	No	Dev+Ex	retrospective	No	Yes	Yes	566	802	384	802	292.214	414.056	198.251	414.056	6.96	9.86	4.72	9.86	-169	-87.2512	-2.07714	-652	-336.614	-8.01615
Yes	Pass	37286810	A virtual biopsy study of microsatellite instability in gastric cancer based on deep learning radiomics	Jiang Z, Xie W, Zhou X, Pan W, Jiang S, Zhang X, Zhang M, Zhang Z, Lu Y, Wang D.	Insights Imaging. 2023 Jun 7;14(1):104. doi: 10.1186/s13244-023-01438-1.	Jiang Z	Insights Imaging	2023	2023-06-07	PMC10247640		10.1186/s13244-023-01438-1	223	167	56		0.753	15	41	0.183857	2.73333	CT	gastrointestinal	diagnostic	No	Dev-Ex	retrospective	No	Yes	Yes	1032	450	231	1032	189.74	82.7354	42.4709	189.74	12.65	5.52	2.83	12.65	-8	-1.47085	-0.0966667	-865	-159.036	-10.6031
Yes	Pass	37316589	Radiomics analysis of contrast-enhanced computed tomography in predicting the International Neuroblastoma Pathology Classification in neuroblastoma	Wang H, Xie M, Chen X, Zhu J, Zhang L, Ding H, Pan Z, He L.	Insights Imaging. 2023 Jun 14;14(1):106. doi: 10.1186/s13244-023-01418-5.	Wang H	Insights Imaging	2023	2023-06-14	PMC10267098		10.1186/s13244-023-01418-5	297	208	89		0.816	17	120	0.40404	7.05882	CT	gastrointestinal	diagnostic	No	Dev-Ex	retrospective	No	Yes	Yes	459	383	371	459	185.455	154.747	149.899	185.455	10.91	9.1	8.82	10.91	-74	-29.899	-1.76118	-251	-101.414	-5.96645
Yes	Pass	37329460	Post-mortem CT radiomics for the prediction of time since death	Klontzas ME, Leventis D, Spanakis K, Karantanas AH, Kranioti EF.	Eur Radiol. 2023 Nov;33(11):8387-8395. doi: 10.1007/s00330-023-09746-2. Epub 2023 Jun 17.	Klontzas ME	Eur Radiol	2023	2023-06-17			10.1007/s00330-023-09746-2	97	68	29		0.75	10	48	0.494845	4.8	CT	forensic medicine	diagnostic	STARD	Dev-Ex	retrospective	No	Yes	No	435	236	385	435	215.258	116.784	190.515	215.258	21.53	11.68	19.05	21.53	-288	-142.515	-14.25	-367	-181.608	-18.1651
Yes	Pass	37338353	Combining Deep Learning and Handcrafted Radiomics for Classification of Suspicious Lesions on Contrast-enhanced Mammograms	Beuque MPL, Lobbes MBI, van Wijk Y, Widaatalla Y, Primakov S, Majer M, Balleyguier C, Woodruff HC, Lambin P.	Radiology. 2023 Jun;307(5):e221843. doi: 10.1148/radiol.221843.	Beuque MPL	Radiology	2023	2023-06-20			10.1148/radiol.221843	1341	850	212	279	0.83	15	860	0.641312	57.3333	MMG	breast	diagnostic	No	Dev+Ex	retrospective	No	No	Yes	381	340	354	381	244.34	218.046	227.025	244.34	16.29	14.54	15.13	16.29	987	632.975	42.2033	469	300.776	20.051
Yes	Pass	37338355	Radiomics for Improved Detection of Chronic Obstructive Pulmonary Disease in Low-Dose and Standard-Dose Chest CT Scans	Amudala Puchakayala PR, Sthanam VL, Nakhmani A, Chaudhary MFA, Kizhakke Puliyakote A, Reinhardt JM, Zhang C, Bhatt SP, Bodduluri S.	Radiology. 2023 Jun;307(5):e222998. doi: 10.1148/radiol.222998.	Amudala Puchakayala PR	Radiology	2023	2023-06-20	PMC10315520		10.1148/radiol.222998	8878	7102	1776		0.88	20	3186	0.358865	159.3	CT	chest	diagnostic	No	Dev-Ex	prospective	No	No	Yes	362	424	354	424	129.909	152.159	127.038	152.159	6.5	7.61	6.35	7.61	8524	3058.96	152.95	6678	2396.5	119.823
Yes	Pass	37338553	Comparison of non-radiomics imaging features and radiomics models based on contrast-enhanced ultrasound and Gd-EOB-DTPA-enhanced MRI for predicting microvascular invasion in hepatocellular carcinoma within 5 cm	Zheng R, Zhang X, Liu B, Zhang Y, Shen H, Xie X, Li S, Huang G.	Eur Radiol. 2023 Sep;33(9):6462-6472. doi: 10.1007/s00330-023-09789-5. Epub 2023 Jun 20.	Zheng R	Eur Radiol	2023	2023-06-20			10.1007/s00330-023-09789-5	85	60	25		0.86	8	25	0.294118	3.125	MRI	gastrointestinal	diagnostic	No	Dev-Ex	retrospective	No	Yes	No	182	185	320	320	53.5294	54.4118	94.1176	94.1176	6.69	6.8	11.76	11.76	-235	-69.1176	-8.635	-260	-76.4706	-9.55412
Yes	Pass	37368104	Radiomics nomogram for the prediction of microvascular invasion of HCC and patients' benefit from postoperative adjuvant TACE: a multi-center study	Zhang K, Zhang L, Li WC, Xie SS, Cui YZ, Lin LY, Shen ZW, Zhang HM, Xia S, Ye ZX, He K, Shen W.	Eur Radiol. 2023 Jun 27. doi: 10.1007/s00330-023-09824-5. Online ahead of print.	Zhang K	Eur Radiol	2023	2023-06-27			10.1007/s00330-023-09824-5	260	140	65	55	0.981	17	96	0.369231	5.64706	MRI	gastrointestinal	diagnostic	No	Dev+Ex	retrospective	No	Yes	Yes	144	284	358	358	53.1692	104.862	132.185	132.185	3.13	6.17	7.78	7.78	-98	-36.1846	-2.13294	-218	-80.4923	-4.73928
Yes	Pass	37389608	A CT-based deep learning radiomics nomogram outperforms the existing prognostic models for outcome prediction in clear cell renal cell carcinoma: a multicenter study	Nie P, Yang G, Wang Y, Xu Y, Yan L, Zhang M, Zhao L, Wang N, Zhao X, Li X, Cheng N, Wang Y, Chen C, Wang N, Duan S, Wang X, Wang Z.	Eur Radiol. 2023 Jun 30. doi: 10.1007/s00330-023-09869-6. Online ahead of print.	Nie P	Eur Radiol	2023	2023-06-30			10.1007/s00330-023-09869-6	799	558		241	0.921	24	124	0.155194	5.16667	CT	genitourinary	prognostic	No	Dev+Ex	retrospective	No	No	Yes	539	674	202	674	83.6496	104.601	31.3492	104.601	3.49	4.36	1.31	4.36	597	92.6508	3.85667	-116	-18.0025	-0.75174
Yes	Pass	37405504	Development and external validation of a prediction model for the transition from mild to moderate or severe form of COVID-19	Zysman M, Asselineau J, Saut O, Frison E, Oranger M, Maurac A, Charriot J, Achkir R, Regueme S, Klein E, Bommart S, Bourdin A, Dournes G, Casteigt J, Blum A, Ferretti G, Degano B, Thiébaut R, Chabot F, Berger P, Laurent F, Benlala I.	Eur Radiol. 2023 Jul 5. doi: 10.1007/s00330-023-09759-x. Online ahead of print.	Zysman M	Eur Radiol	2023	2023-07-05			10.1007/s00330-023-09759-x	1301	827	228	246	0.767	18	443	0.340507	24.6111	CT	chest	prognostic	No	Dev+Ex	retrospective	Yes	Yes	Yes	752	439	346	752	256.061	149.483	117.816	256.061	14.23	8.3	6.55	14.23	955	325.184	18.0611	75	25.538	1.41442
Yes	Pass	37405591	Virtual biopsy using CT radiomics for evaluation of disagreement in pathology between endoscopic biopsy and postoperative specimens in patients with gastric cancer: a dual-energy CT generalizability study	Liu Y, Zhao S, Wu Z, Liang H, Chen X, Huang C, Lu H, Yuan M, Xue X, Luo C, Liu C, Gao J.	Insights Imaging. 2023 Jul 5;14(1):118. doi: 10.1186/s13244-023-01459-w.	Liu Y	Insights Imaging	2023	2023-07-05	PMC10323070		10.1186/s13244-023-01459-w	181	112	29	40	0.83	49	64	0.353591	1.30612	CT	gastrointestinal	diagnostic	No	Dev+Ex	retrospective	No	Yes	Yes	1254	1113	352	1254	443.403	393.547	124.464	443.403	9.05	8.03	2.54	9.05	-171	-60.4641	-1.23388	-1142	-403.801	-8.24179
Yes	Pass	37432083	MRI-based Quantification of Intratumoral Heterogeneity for Predicting Treatment Response to Neoadjuvant Chemotherapy in Breast Cancer	Shi Z, Huang X, Cheng Z, Xu Z, Lin H, Liu C, Chen X, Liu C, Liang C, Lu C, Cui Y, Han C, Qu J, Shen J, Liu Z.	Radiology. 2023 Jul;308(1):e222830. doi: 10.1148/radiol.222830.	Shi Z	Radiology	2023	2023-07-11			10.1148/radiol.222830	1589	335		1254	0.83	15	371	0.23348	24.7333	MRI	breast	prognostic	TRIPOD	Dev+Ex	retrospective	No	Yes	Yes	480	388	276	480	112.07	90.5903	64.4405	112.07	7.47	6.04	4.3	7.47	1313	306.559	20.4333	-145	-33.8546	-2.25561
Yes	Pass	37436507	CT-based radiomics nomogram for prediction of survival after transarterial chemoembolization with drug-eluting beads in patients with hepatocellular carcinoma and portal vein tumor thrombus	Cheng S, Hu G, Jin Z, Wang Z, Xue H.	Eur Radiol. 2023 Jul 12. doi: 10.1007/s00330-023-09830-7. Online ahead of print.	Cheng S	Eur Radiol	2023	2023-07-12			10.1007/s00330-023-09830-7	100	69		31	0.73	5	10	0.1	2	CT	gastrointestinal	prognostic	No	Dev+Ex	retrospective	No	Yes	Yes	695	201	139	695	69.5	20.1	13.9	69.5	13.9	4.02	2.78	13.9	-39	-3.9	-0.78	-626	-62.6	-12.52
Yes	Pass	37439936	Model incorporating multiple diffusion MRI features: development and validation of a radiomics-based model to predict adult-type diffuse gliomas grade	Wang P, Xie S, Wu Q, Weng L, Hao Z, Yuan P, Zhang C, Gao W, Wang S, Zhang H, Song Y, He J, Gao Y.	Eur Radiol. 2023 Jul 13. doi: 10.1007/s00330-023-09861-0. Online ahead of print.	Wang P	Eur Radiol	2023	2023-07-13			10.1007/s00330-023-09861-0	103	72		31	0.87	4	57	0.553398	14.25	MRI	neuro	diagnostic	No	Dev+Ex	prospective	Yes	Yes	Yes	73	83	380	380	40.3981	45.932	210.291	210.291	10.1	11.48	52.57	52.57	-277	-153.291	-38.32	-308	-170.447	-42.6088
Yes	Pass	37439939	Using clinical and radiomic feature-based machine learning models to predict pathological complete response in patients with esophageal squamous cell carcinoma receiving neoadjuvant chemoradiation	Wang J, Zhu X, Zeng J, Liu C, Shen W, Sun X, Lin Q, Fang J, Chen Q, Ji Y.	Eur Radiol. 2023 Jul 13. doi: 10.1007/s00330-023-09884-7. Online ahead of print.	Wang J	Eur Radiol	2023	2023-07-13			10.1007/s00330-023-09884-7	112	112			0.89	14	65	0.580357	4.64286	CT	gastrointestinal	prognostic	No	Dev-Ex	retrospective	Yes	Yes	No	225	283	375	375	130.58	164.241	217.634	217.634	9.33	11.73	15.55	15.55	-263	-152.634	-10.9071	-263	-152.634	-10.9071
Yes	Pass	37452878	An imaging-based machine learning model outperforms clinical risk scores for prognosis of cirrhotic variceal bleeding	Gao Y, Yu Q, Li X, Xia C, Zhou J, Xia T, Zhao B, Qiu Y, Zha JH, Wang Y, Tang T, Lv Y, Ye J, Xu C, Ju S.	Eur Radiol. 2023 Jul 15. doi: 10.1007/s00330-023-09938-w. Online ahead of print.	Gao Y	Eur Radiol	2023	2023-07-15			10.1007/s00330-023-09938-w	330	169	71	90	0.789	39	284	0.860606	7.28205	CT	gastrointestinal	prognostic	No	Dev+Ex	retrospective	No	No	Yes	2441	1292	185	2441	2100.74	1111.9	159.212	2100.74	53.87	28.51	4.08	53.87	145	124.788	3.20205	-2272	-1955.3	-50.1407
Yes	Pass	37454355	Preoperative prediction of Lauren classification in gastric cancer: a radiomics model based on dual-energy CT iodine map	Li M, Qin H, Yu X, Sun J, Xu X, You Y, Ma C, Yang L.	Insights Imaging. 2023 Jul 16;14(1):125. doi: 10.1186/s13244-023-01477-8.	Li M	Insights Imaging	2023	2023-07-16	PMC10350444		10.1186/s13244-023-01477-8	240	168	72		0.803	22	80	0.333333	3.63636	CT	gastrointestinal	diagnostic	No	Dev-Ex	retrospective	No	Yes	No	702	522	342	702	234	174	114	234	10.64	7.91	5.18	10.64	-102	-34	-1.54364	-534	-178	-8.09455
Yes	Pass	37460800	Predicting coronary plaque progression with conventional plaque parameters and radiomics features derived from coronary CT angiography	Feng C, Chen R, Dong S, Deng W, Lin S, Zhu X, Liu W, Xu Y, Li X, Zhu Y.	Eur Radiol. 2023 Jul 18. doi: 10.1007/s00330-023-09809-4. Online ahead of print.	Feng C	Eur Radiol	2023	2023-07-17			10.1007/s00330-023-09809-4	400	280	120		0.758	10	200	0.5	20	CT	cardiac and vascular	prognostic	No	Dev-Ex	retrospective	Yes	Yes	No	407	235	385	407	203.5	117.5	192.5	203.5	20.35	11.75	19.25	20.35	15	7.5	0.75	-127	-63.5	-6.35
Yes	Pass	37466728	An interpretable MRI-based radiomics model predicting the prognosis of high-intensity focused ultrasound ablation of uterine fibroids	Li C, He Z, Lv F, Liu Y, Hu Y, Zhang J, Liu H, Ma S, Xiao Z.	Insights Imaging. 2023 Jul 19;14(1):129. doi: 10.1186/s13244-023-01445-2.	Li C	Insights Imaging	2023	2023-07-19	PMC10356736		10.1186/s13244-023-01445-2	300	240	60		0.872	14	128	0.426667	9.14286	MRI	obstetric/gynecologic	prognostic	No	Dev-Ex	retrospective	No	No	No	253	290	376	376	107.947	123.733	160.427	160.427	7.71	8.84	11.46	11.46	-76	-32.4267	-2.31714	-136	-58.0267	-4.14571
Yes	Pass	37470825	Risk stratification of gallbladder masses by machine learning-based ultrasound radiomics models: a prospective and multi-institutional study	Wang LF, Wang Q, Mao F, Xu SH, Sun LP, Wu TF, Zhou BY, Yin HH, Shi H, Zhang YQ, Li XL, Sun YK, Lu D, Tang CY, Yuan HX, Zhao CK, Xu HX.	Eur Radiol. 2023 Jul 20. doi: 10.1007/s00330-023-09891-8. Online ahead of print.	Wang LF	Eur Radiol	2023	2023-07-20			10.1007/s00330-023-09891-8	730	375	161	194	0.967	35	122	0.167123	3.48571	US	gastrointestinal	diagnostic	No	Dev+Ex	prospective	No	Yes	No	524	873	214	873	87.5726	145.899	35.7644	145.899	2.5	4.17	1.02	4.17	516	86.2356	2.46571	-498	-83.2274	-2.37939
Yes	Pass	37470826	A machine learning model based on MRI for the preoperative prediction of bladder cancer invasion depth	Chen G, Fan X, Wang T, Zhang E, Shao J, Chen S, Zhang D, Zhang J, Guo T, Yuan Z, Tang H, Yu Y, Chen J, Wang X.	Eur Radiol. 2023 Jul 20. doi: 10.1007/s00330-023-09960-y. Online ahead of print.	Chen G	Eur Radiol	2023	2023-07-20			10.1007/s00330-023-09960-y	445	312	133		0.862	10	98	0.220225	9.8	MRI	genitourinary	diagnostic	No	Dev-Ex	retrospective	No	Yes	Yes	266	256	264	266	58.5798	56.3775	58.1393	58.5798	5.86	5.64	5.81	5.86	181	39.8607	3.99	46	10.1303	1.01101
Yes	Pass	37488296	Predicting visual recovery in pituitary adenoma patients post-endoscopic endonasal transsphenoidal surgery: Harnessing delta-radiomics of the optic chiasm from MRI	Zhang Y, Zheng J, Huang Z, Teng Y, Chen C, Xu J.	Eur Radiol. 2023 Nov;33(11):7482-7493. doi: 10.1007/s00330-023-09963-9. Epub 2023 Jul 24.	Zhang Y	Eur Radiol	2023	2023-07-24	PMC10598191		10.1007/s00330-023-09963-9	130	91	39		0.84	7	87	0.669231	12.4286	MRI	neuro	prognostic	No	Dev-Ex	retrospective	No	Yes	Yes	172	160	341	341	115.108	107.077	228.208	228.208	16.44	15.3	32.6	32.6	-211	-141.208	-20.1714	-250	-167.308	-23.9
Yes	Pass	37498380	Automatic prediction of hepatic arterial infusion chemotherapy response in advanced hepatocellular carcinoma with deep learning radiomic nomogram	Xu Z, An C, Shi F, Ren H, Li Y, Chen S, Dou J, Wang Y, Yan S, Lu J, Chen H.	Eur Radiol. 2023 Jul 27. doi: 10.1007/s00330-023-09953-x. Online ahead of print.	Xu Z	Eur Radiol	2023	2023-07-27			10.1007/s00330-023-09953-x	458	310	77	71	0.896	8	169	0.368996	21.125	CT	gastrointestinal	prognostic	No	Dev+Ex	retrospective	No	No	Yes	129	165	358	358	47.6004	60.8843	132.1	132.1	5.95	7.61	16.51	16.51	100	36.8996	4.615	-48	-17.7118	-2.21142
Yes	Pass	37498381	Predicting peritumoral edema development after gamma knife radiosurgery of meningiomas using machine learning methods: a multicenter study	Li X, Lu Y, Liu L, Wang D, Zhao Y, Mei N, Geng D, Ma X, Zheng W, Duan S, Wu PY, Wen H, Tan Y, Sun X, Sun S, Li Z, Yu T, Yin B.	Eur Radiol. 2023 Jul 27. doi: 10.1007/s00330-023-09955-9. Online ahead of print.	Li X	Eur Radiol	2023	2023-07-27			10.1007/s00330-023-09955-9	595	356	89	150	0.748	32	94	0.157983	2.9375	MRI	neuro	prognostic	No	Dev+Ex	retrospective	No	No	Yes	2580	1024	205	2580	407.597	161.775	32.3866	407.597	12.74	5.06	1.01	12.74	390	61.6134	1.9275	-2224	-351.355	-10.9824
Yes	Pass	37505106	A Radiomics Model Based on Synthetic MRI Acquisition for Predicting Neoadjuvant Systemic Treatment Response in Triple-Negative Breast Cancer	Hwang KP, Elshafeey NA, Kotrotsou A, Chen H, Son JB, Boge M, Mohamed RM, Abdelhafez AH, Adrada BE, Panthi B, Sun J, Musall BC, Zhang S, Candelaria RP, White JB, Ravenberg EE, Tripathy D, Yam C, Litton JK, Huo L, Thompson AM, Wei P, Yang WT, Pagel MD, Ma J, Rauch GM.	Radiol Imaging Cancer. 2023 Jul;5(4):e230009. doi: 10.1148/rycan.230009.	Hwang KP	Radiol Imaging Cancer	2023	2023-07-28	PMC10413296		10.1148/rycan.230009	181	119	62		0.72	15	88	0.486188	5.86667	MRI	breast	prognostic	No	Dev-Ex	prospective	No	Yes	No	855	363	384	855	415.691	176.486	186.696	415.691	27.71	11.77	12.45	27.71	-203	-98.6961	-6.58333	-736	-357.834	-23.8529
Yes	Pass	37518678	Ultrasound radiomics-based nomogram to predict lymphovascular invasion in invasive breast cancer: a multicenter, retrospective study	Du Y, Cai M, Zha H, Chen B, Gu J, Zhang M, Liu W, Liu X, Liu X, Zong M, Li C.	Eur Radiol. 2023 Jul 31. doi: 10.1007/s00330-023-09995-1. Online ahead of print.	Du Y	Eur Radiol	2023	2023-07-30			10.1007/s00330-023-09995-1	586	320	136	130	0.954	11	211	0.360068	19.1818	US	breast	diagnostic	No	Dev+Ex	retrospective	No	No	Yes	119	202	355	355	42.8481	72.7338	127.824	127.824	3.9	6.61	11.62	11.62	231	83.1758	7.56182	-35	-12.6024	-1.14529
Yes	Pass	37526540	Multiparametric MRI and Radiomics for the Prediction of HER2-Zero, -Low, and -Positive Breast Cancers	Ramtohul T, Djerroudi L, Lissavalid E, Nhy C, Redon L, Ikni L, Djelouah M, Journo G, Menet E, Cabel L, Malhaire C, Tardivon A.	Radiology. 2023 Aug;308(2):e222646. doi: 10.1148/radiol.222646.	Ramtohul T	Radiology	2023	2023-08-01			10.1148/radiol.222646	339	208		131	0.8	7	243	0.716814	34.7143	MRI	breast	diagnostic	No	Dev+Ex	retrospective	Yes	Yes	Yes	248	174	312	312	177.77	124.726	223.646	223.646	25.4	17.82	31.95	31.95	27	19.354	2.76429	-104	-74.5487	-10.6504
Yes	Pass	37528301	An automatic texture feature analysis framework of renal tumor: surgical, pathological, and molecular evaluation based on multi-phase abdominal CT	Yang H, Liu H, Lin J, Xiao H, Guo Y, Mei H, Ding Q, Yuan Y, Lai X, Wu K, Wu S.	Eur Radiol. 2023 Aug 1. doi: 10.1007/s00330-023-10016-4. Online ahead of print.	Yang H	Eur Radiol	2023	2023-08-01			10.1007/s00330-023-10016-4	1051	491	359	201	0.83	20	150	0.142721	7.5	CT	genitourinary	diagnostic	No	Dev+Ex	retrospective	No	Yes	No	908	639	189	908	129.591	91.1989	26.9743	129.591	6.48	4.56	1.35	6.48	862	123.026	6.15	-417	-59.5148	-2.97619
Yes	Pass	37530809	An [(18)F]FDG PET/3D-ultrashort echo time MRI-based radiomics model established by machine learning facilitates preoperative assessment of lymph node status in non-small cell lung cancer	Meng N, Feng P, Yu X, Wu Y, Fu F, Li Z, Luo Y, Tan H, Yuan J, Yang Y, Wang Z, Wang M.	Eur Radiol. 2023 Aug 2. doi: 10.1007/s00330-023-09978-2. Online ahead of print.	Meng N	Eur Radiol	2023	2023-08-02			10.1007/s00330-023-09978-2	145	101	44		0.793	16	96	0.662069	6	PET	chest	diagnostic	No	Dev-Ex	prospective	No	Yes	Yes	545	382	344	545	360.828	252.91	227.752	360.828	22.55	15.81	14.23	22.55	-199	-131.752	-8.23	-444	-293.959	-18.3707
Yes	Pass	37532903	MRI-based radiomics nomogram for distinguishing solitary fibrous tumor from schwannoma in the orbit: a two-center study	Ren J, Yuan Y, Qi M, Tao X.	Eur Radiol. 2023 Aug 3. doi: 10.1007/s00330-023-10031-5. Online ahead of print.	Ren J	Eur Radiol	2023	2023-08-02			10.1007/s00330-023-10031-5	140	69	35	36	0.903	9	88	0.628571	9.77778	MRI	head and neck	diagnostic	No	Dev+Ex	retrospective	No	Yes	Yes	138	182	359	359	86.7429	114.4	225.657	225.657	9.64	12.71	25.07	25.07	-219	-137.657	-15.2922	-290	-182.286	-20.251
Yes	Pass	37535155	Identification of Parkinson's disease and multiple system atrophy using multimodal PET/MRI radiomics	Sun J, Cong C, Li X, Zhou W, Xia R, Liu H, Wang Y, Xu Z, Chen X.	Eur Radiol. 2023 Aug 3. doi: 10.1007/s00330-023-10003-9. Online ahead of print.	Sun J	Eur Radiol	2023	2023-08-03			10.1007/s00330-023-10003-9	119	84	35		0.86	24	81	0.680672	3.375	PET	neuro	diagnostic	No	Dev-Ex	retrospective	Yes	Yes	Yes	521	539	335	539	354.63	366.882	228.025	366.882	14.78	15.29	9.5	15.29	-216	-147.025	-6.125	-455	-309.706	-12.9076
Yes	Pass	37540319	The MRI radiomics signature can predict the pathologic response to neoadjuvant chemotherapy in locally advanced esophageal squamous cell carcinoma	Lu S, Wang C, Liu Y, Chu F, Jia Z, Zhang H, Wang Z, Lu Y, Wang S, Yang G, Qu J.	Eur Radiol. 2023 Aug 4. doi: 10.1007/s00330-023-10040-4. Online ahead of print.	Lu S	Eur Radiol	2023	2023-08-04			10.1007/s00330-023-10040-4	108	76	32		0.831	4	43	0.398148	10.75	MRI	gastrointestinal	prognostic	No	Dev-Ex	prospective	No	No	Yes	98	89	369	369	39.0185	35.4352	146.917	146.917	9.75	8.86	36.73	36.73	-261	-103.917	-25.98	-293	-116.657	-29.1652
Yes	Pass	37552255	Late gadolinium enhanced cardiac MR derived radiomics approach for predicting all-cause mortality in cardiac amyloidosis: a multicenter study	Zhou XY, Tang CX, Guo YK, Chen WC, Guo JZ, Ren GS, Li X, Li JH, Lu GM, Huang XH, Wang YN, Zhang LJ, Yang GF.	Eur Radiol. 2023 Aug 8. doi: 10.1007/s00330-023-09999-x. Online ahead of print.	Zhou XY	Eur Radiol	2023	2023-08-08			10.1007/s00330-023-09999-x	120	120			0.86	8	40	0.333333	5	MRI	cardiac and vascular	prognostic	No	Dev-Ex	retrospective	No	Yes	No	171	178	342	342	57	59.3333	114	114	7.12	7.42	14.25	14.25	-222	-74	-9.25	-222	-74	-9.25
Yes	Pass	37552258	Radiomics analysis from magnetic resonance imaging in predicting the grade of nonfunctioning pancreatic neuroendocrine tumors: a multicenter study	Zhu HB, Zhu HT, Jiang L, Nie P, Hu J, Tang W, Zhang XY, Li XT, Yao Q, Sun YS.	Eur Radiol. 2023 Aug 8. doi: 10.1007/s00330-023-09957-7. Online ahead of print.	Zhu HB	Eur Radiol	2023	2023-08-08			10.1007/s00330-023-09957-7	228	115		113	0.864	7	75	0.328947	10.7143	MRI	gastrointestinal	diagnostic	No	Dev+Ex	retrospective	No	No	Yes	147	156	340	340	48.3553	51.3158	111.842	111.842	6.91	7.33	15.98	15.98	-112	-36.8421	-5.26571	-225	-74.0132	-10.5759
Yes	Pass	37553487	Magnetic resonance radiomics-derived sphericity correlates with seizure in brain arteriovenous malformations	Lin JY, Lu CF, Hu YS, Yang HC, Liu YT, Loo JK, Lee KL, Liao CY, Chang FC, Liou KD, Lin CJ.	Eur Radiol. 2023 Aug 9. doi: 10.1007/s00330-023-09982-6. Online ahead of print.	Lin JY	Eur Radiol	2023	2023-08-08			10.1007/s00330-023-09982-6	111	83	28		0.817	5	44	0.396396	8.8	MRI	neuro	prognostic	No	Dev-Ex	retrospective	No	Yes	Yes	135	113	368	368	53.5135	44.7928	145.874	145.874	10.7	8.96	29.17	29.17	-257	-101.874	-20.37	-285	-112.973	-22.5898
Yes	Pass	37566266	Radiomics in the characterization of lipid-poor adrenal adenomas at unenhanced CT: time to look beyond usual density metrics	Feliciani G, Serra F, Menghi E, Ferroni F, Sarnelli A, Feo C, Zatelli MC, Ambrosio MR, Giganti M, Carnevale A.	Eur Radiol. 2023 Aug 11. doi: 10.1007/s00330-023-10090-8. Online ahead of print.	Feliciani G	Eur Radiol	2023	2023-08-11			10.1007/s00330-023-10090-8	50	50			0.96	5	19	0.38	3.8	CT	genitourinary	diagnostic	No	Dev-Ex	retrospective	No	Yes	Yes	51	89	363	363	19.38	33.82	137.94	137.94	3.88	6.76	27.59	27.59	-313	-118.94	-23.79	-313	-118.94	-23.79
Yes	Pass	37589900	Radiomics using CT images for preoperative prediction of lymph node metastasis in perihilar cholangiocarcinoma: a multi-centric study	Zhan PC, Yang T, Zhang Y, Liu KY, Li Z, Zhang YY, Liu X, Liu NN, Wang HX, Shang B, Chen Y, Jiang HY, Zhao XT, Shao JH, Chen Z, Wang XD, Wang K, Gao JB, Lyu PJ.	Eur Radiol. 2023 Aug 17. doi: 10.1007/s00330-023-10108-1. Online ahead of print.	Zhan PC	Eur Radiol	2023	2023-08-17			10.1007/s00330-023-10108-1	214	95	63	56	0.865	15	77	0.359813	5.13333	CT	genitourinary	diagnostic	No	Dev+Ex	retrospective	No	Yes	Yes	300	325	354	354	107.944	116.939	127.374	127.374	7.2	7.8	8.49	8.49	-140	-50.3738	-3.35667	-259	-93.1916	-6.21118
Yes	Pass	37589902	Radiomics and dosiomics for predicting complete response to definitive chemoradiotherapy patients with oesophageal squamous cell cancer using the hybrid institution model	Kawahara D, Murakami Y, Awane S, Emoto Y, Iwashita K, Kubota H, Sasaki R, Nagata Y.	Eur Radiol. 2023 Aug 17. doi: 10.1007/s00330-023-10020-8. Online ahead of print.	Kawahara D	Eur Radiol	2023	2023-08-17			10.1007/s00330-023-10020-8	142	81	35	26	0.83	19	77	0.542254	4.05263	PET	gastrointestinal	prognostic	No	Dev+Ex	retrospective	No	No	No	451	414	382	451	244.556	224.493	207.141	244.556	12.87	11.82	10.9	12.87	-240	-130.141	-6.84737	-370	-200.634	-10.5583
Yes	Pass	37594526	A contrast-enhanced CT radiomics-based model to identify candidates for deintensified chemoradiotherapy in locoregionally advanced nasopharyngeal carcinoma patients	Lin Y, Yang Z, Chen J, Li M, Cai Z, Wang X, Zhai T, Lin Z.	Eur Radiol. 2023 Aug 18. doi: 10.1007/s00330-023-09987-1. Online ahead of print.	Lin Y	Eur Radiol	2023	2023-08-18			10.1007/s00330-023-09987-1	99	66	33		0.8	4	31	0.313131	7.75	CT	head and neck	prognostic	No	Dev-Ex	retrospective	No	Yes	Yes	135	97	331	331	42.2727	30.3737	103.646	103.646	10.57	7.59	25.91	25.91	-232	-72.6465	-18.16	-265	-82.9798	-20.7433
Yes	Pass	37606573	Dual-Energy CT Deep Learning Radiomics to Predict Macrotrabecular-Massive Hepatocellular Carcinoma	Li M, Fan Y, You H, Li C, Luo M, Zhou J, Li A, Zhang L, Yu X, Deng W, Zhou J, Zhang D, Zhang Z, Chen H, Xiao Y, Huang B, Wang J.	Radiology. 2023 Aug;308(2):e230255. doi: 10.1148/radiol.230255.	Li M	Radiology	2023	2023-08-22			10.1148/radiol.230255	262	146	35	81	0.89	10	84	0.320611	8.4	CT	gastrointestinal	diagnostic	RQS	Dev+Ex	retrospective	No	Yes	Yes	178	216	335	335	57.0687	69.2519	107.405	107.405	5.71	6.93	10.74	10.74	-73	-23.4046	-2.34	-189	-60.5954	-6.05908
Yes	Pass	37610442	Intratumoral and peritumoral MRI radiomics nomogram for predicting parametrial invasion in patients with early-stage cervical adenocarcinoma and adenosquamous carcinoma	Xiao ML, Fu L, Wei Y, Liu AE, Cheng JJ, Ma FH, Li HM, Li YA, Lin ZJ, Zhang GF, Qiang JW.	Eur Radiol. 2023 Aug 23. doi: 10.1007/s00330-023-10042-2. Online ahead of print.	Xiao ML	Eur Radiol	2023	2023-08-23			10.1007/s00330-023-10042-2	427	150	213	64	0.966	26	87	0.203747	3.34615	MRI	obstetric/gynecologic	diagnostic	STARD	Dev+Ex	retrospective	Yes	Yes	Yes	345	586	250	586	70.2927	119.396	50.9368	119.396	2.7	4.59	1.96	4.59	177	36.0632	1.38615	-436	-88.8337	-3.41454
Yes	Pass	37615762	Radiomics model versus 2017 revised international consensus guidelines for predicting malignant intraductal papillary mucinous neoplasms	Lee DY, Shin J, Kim S, Baek SE, Lee S, Son NH, Park MS.	Eur Radiol. 2023 Aug 24. doi: 10.1007/s00330-023-10158-5. Online ahead of print.	Lee DY	Eur Radiol	2023	2023-08-24			10.1007/s00330-023-10158-5	194	141	53		0.85	11	111	0.572165	10.0909	CT	gastrointestinal	diagnostic	No	Dev-Ex	retrospective	No	Yes	No	230	235	377	377	131.598	134.459	215.706	215.706	11.96	12.22	19.61	19.61	-183	-104.706	-9.51909	-236	-135.031	-12.2759
Yes	Pass	37658139	MRI-based automated machine learning model for preoperative identification of variant histology in muscle-invasive bladder carcinoma	Huang J, Chen G, Liu H, Jiang W, Mai S, Zhang L, Zeng H, Wu S, Chen CY, Wu Z.	Eur Radiol. 2023 Sep 2. doi: 10.1007/s00330-023-10137-w. Online ahead of print.	Huang J	Eur Radiol	2023	2023-09-01			10.1007/s00330-023-10137-w	119	89	30		0.932	17	38	0.319328	2.23529	MRI	genitourinary	diagnostic	No	Dev-Ex	retrospective	No	Yes	No	227	341	335	341	72.4874	108.891	106.975	108.891	4.26	6.41	6.29	6.41	-216	-68.9748	-4.05471	-252	-80.4706	-4.73823
Yes	Pass	37658884	A radiomics-based interpretable model to predict the pathological grade of pancreatic neuroendocrine tumors	Ye JY, Fang P, Peng ZP, Huang XT, Xie JZ, Yin XY.	Eur Radiol. 2023 Sep 2. doi: 10.1007/s00330-023-10186-1. Online ahead of print.	Ye JY	Eur Radiol	2023	2023-09-02			10.1007/s00330-023-10186-1	222	122	100		0.779	10	98	0.441441	9.8	CT	gastrointestinal	diagnostic	No	Dev-Ex	retrospective	No	Yes	Yes	348	231	379	379	153.622	101.973	167.306	167.306	15.36	10.2	16.73	16.73	-157	-69.3063	-6.93	-257	-113.45	-11.3444
Yes	Pass	37658886	Unenhanced computed tomography radiomics help detect endoleaks after endovascular repair of abdominal aortic aneurysm	Hu G, Ding N, Wang Z, Jin Z.	Eur Radiol. 2023 Sep 2. doi: 10.1007/s00330-023-10000-y. Online ahead of print.	Hu G	Eur Radiol	2023	2023-09-02			10.1007/s00330-023-10000-y	216	173	43		0.91	15	64	0.296296	4.26667	CT	cardiac and vascular	diagnostic	No	Dev-Ex	retrospective	No	Yes	No	242	321	321	321	71.7037	95.1111	95.1111	95.1111	4.78	6.34	6.34	6.34	-105	-31.1111	-2.07333	-148	-43.8519	-2.92272
Yes	Pass	37658888	MRI-based radiomic models to predict surgical margin status and infer tumor immune microenvironment in breast cancer patients with breast-conserving surgery: a multicenter validation study	Ma J, Chen K, Li S, Zhu L, Yu Y, Li J, Ma J, Ouyang J, Wu Z, Tan Y, He Z, Liu H, Pan Z, Li H, Liu Q, Song E.	Eur Radiol. 2023 Sep 2. doi: 10.1007/s00330-023-10144-x. Online ahead of print.	Ma J	Eur Radiol	2023	2023-09-02			10.1007/s00330-023-10144-x	570	207	89	274	0.82	27	129	0.226316	4.77778	MRI	breast	prognostic	No	Dev+Ex	retrospective	No	Yes	No	948	712	270	948	214.547	161.137	61.1053	214.547	7.95	5.97	2.26	7.95	300	67.8947	2.51778	-741	-167.7	-6.21491
Yes	Pass	37658893	Hepatocellular carcinoma in patients with non-alcoholic fatty liver disease is associated with heterogeneous pattern of fat infiltration in skeletal muscles	Nachit M, Dioguardi Burgio M, Abyzov A, Garteiser P, Paradis V, Vilgrain V, Leclercq I, Van Beers BE.	Eur Radiol. 2023 Sep 2. doi: 10.1007/s00330-023-10131-2. Online ahead of print.	Nachit M	Eur Radiol	2023	2023-09-02			10.1007/s00330-023-10131-2	72	72			0.9	2	20	0.277778	10	MRI	gastrointestinal	diagnostic	No	Dev-Ex	retrospective	No	No	No	36	45	309	309	10	12.5	85.8333	85.8333	5	6.25	42.92	42.92	-237	-65.8333	-32.92	-237	-65.8333	-32.92
Yes	Pass	37672052	Non-invasive differential diagnosis of teratomas from other intracranial germ cell tumours using MRI-based fractal and radiomic analyses	Liu S, Wang X, Liu X, Li S, Liao H, Qiu X.	Eur Radiol. 2023 Sep 6. doi: 10.1007/s00330-023-10177-2. Online ahead of print.	Liu S	Eur Radiol	2023	2023-09-06			10.1007/s00330-023-10177-2	330	222	74	34	0.944	15	219	0.663636	14.6	MRI	neuro	diagnostic	No	Dev+Ex	retrospective	No	No	Yes	180	288	344	344	119.455	191.127	228.291	228.291	7.96	12.74	15.22	15.22	-14	-9.29091	-0.62	-122	-80.9636	-5.39818
Yes	Pass	37707548	Can multi-modal radiomics using pretreatment ultrasound and tomosynthesis predict response to neoadjuvant systemic treatment in breast cancer?	Cai L, Sidey-Gibbons C, Nees J, Riedel F, Schäfgen B, Togawa R, Killinger K, Heil J, Pfob A, Golatta M.	Eur Radiol. 2023 Sep 14. doi: 10.1007/s00330-023-10238-6. Online ahead of print.	Cai L	Eur Radiol	2023	2023-09-14			10.1007/s00330-023-10238-6	720	504	216		0.81	37	242	0.336111	6.54054	Multiple	breast	prognostic	No	Dev-Ex	retrospective	No	Yes	Yes	1117	870	343	1117	375.436	292.417	115.286	375.436	10.15	7.9	3.12	10.15	377	126.714	3.42054	-613	-206.036	-5.57162
Yes	Pass	37726504	Best imaging signs identified by radiomics could outperform the model: application to differentiating lung carcinoid tumors from atypical hamartomas	Habert P, Decoux A, Chermati L, Gibault L, Thomas P, Varoquaux A, Le Pimpec-Barthes F, Arnoux A, Juquel L, Chaumoitre K, Garcia S, Gaubert JY, Duron L, Fournier L.	Insights Imaging. 2023 Sep 19;14(1):148. doi: 10.1186/s13244-023-01484-9.	Habert P	Insights Imaging	2023	2023-09-19	PMC10509085		10.1186/s13244-023-01484-9	127	73		54	0.847	1	38	0.299213	38	CT	chest	diagnostic	RQS	Dev+Ex	retrospective	No	No	No	25	24	323	323	7.48032	7.1811	96.6457	96.6457	7.48	7.18	96.65	96.65	-196	-58.6457	-58.65	-250	-74.8032	-74.8075
Yes	Pass	37726591	Radiomics-based prediction of FIGO grade for placenta accreta spectrum	Bartels HC, O'Doherty J, Wolsztynski E, Brophy DP, MacDermott R, Atallah D, Saliba S, Young C, Downey P, Donnelly J, Geoghegan T, Brennan DJ, Curran KM.	Eur Radiol Exp. 2023 Sep 20;7(1):54. doi: 10.1186/s41747-023-00369-2.	Bartels HC	Eur Radiol Exp	2023	2023-09-19	PMC10509122		10.1186/s41747-023-00369-2	41	41			0.584	20	23	0.560976	1.15	MRI	obstetric/gynecologic	diagnostic	RQS	Dev-Ex	prospective	No	Yes	Yes	8119	520	379	8119	4554.56	291.707	212.61	4554.56	227.73	14.59	10.63	227.73	-338	-189.61	-9.48	-8078	-4531.56	-226.58
Yes	Pass	37736804	Delta-radiomics features for predicting the major pathological response to neoadjuvant chemoimmunotherapy in non-small cell lung cancer	Han X, Wang M, Zheng Y, Wang N, Wu Y, Ding C, Jia X, Yang R, Geng M, Chen Z, Zhang S, Zhang K, Li Y, Liu J, Gu J, Liao Y, Fan J, Shi H.	Eur Radiol. 2023 Sep 22. doi: 10.1007/s00330-023-10241-x. Online ahead of print.	Han X	Eur Radiol	2023	2023-09-22			10.1007/s00330-023-10241-x	206	114	50	42	0.85	5	106	0.514563	21.2	CT	chest	prognostic	No	Dev+Ex	retrospective	No	Yes	Yes	103	106	384	384	53	54.5437	197.592	197.592	10.6	10.91	39.52	39.52	-178	-91.5922	-18.32	-270	-138.932	-27.788
Yes	Pass	37773213	Prediction of high Ki-67 proliferation index of gastrointestinal stromal tumors based on CT at non-contrast-enhanced and different contrast-enhanced phases	Xie Z, Suo S, Zhang W, Zhang Q, Dai Y, Song Y, Li X, Zhou Y.	Eur Radiol. 2023 Sep 29. doi: 10.1007/s00330-023-10249-3. Online ahead of print.	Xie Z	Eur Radiol	2023	2023-09-29			10.1007/s00330-023-10249-3	383	218	165		0.737	4	48	0.125326	12	CT	gastrointestinal	diagnostic	RQS	Dev-Ex	retrospective	No	Yes	No	430	143	169	430	53.8903	17.9217	21.1802	53.8903	13.47	4.48	5.3	13.47	214	26.8198	6.7	-212	-26.5692	-6.63971
Yes	Pass	37782338	Radiomics in cone-beam breast CT for the prediction of axillary lymph node metastasis in breast cancer: a multi-center multi-device study	Zhu Y, Ma Y, Zhai Z, Liu A, Wang Y, Zhang Y, Li H, Zhao M, Han P, Yin L, He N, Wu Y, Sechopoulos I, Ye Z, Caballo M.	Eur Radiol. 2023 Oct 2. doi: 10.1007/s00330-023-10256-4. Online ahead of print.	Zhu Y	Eur Radiol	2023	2023-10-02			10.1007/s00330-023-10256-4	274	219	55		0.74	7	118	0.430657	16.8571	CT	breast	diagnostic	RQS	Dev-Ex	retrospective	No	Yes	No	339	168	377	377	145.993	72.3504	162.358	162.358	20.86	10.34	23.19	23.19	-103	-44.3577	-6.33286	-158	-68.0438	-9.71659
Yes	Pass	37803212	Increased confidence of radiomics facilitating pretherapeutic differentiation of BRAF-altered pediatric low-grade glioma	Kudus K, Wagner MW, Namdar K, Nobre L, Bouffet E, Tabori U, Hawkins C, Yeom KW, Ertl-Wagner BB, Khalvati F.	Eur Radiol. 2023 Oct 7. doi: 10.1007/s00330-023-10267-1. Online ahead of print.	Kudus K	Eur Radiol	2023	2023-10-06			10.1007/s00330-023-10267-1	253	215		38	0.916	5	80	0.316206	16	MRI	neuro	diagnostic	No	Dev+Ex	retrospective	No	No	No	75	104	333	333	23.7154	32.8854	105.296	105.296	4.74	6.58	21.06	21.06	-80	-25.2964	-5.06	-118	-37.3123	-7.46316
Yes	Pass	37812296	Multi-parametric MRI-based machine learning model for prediction of WHO grading in patients with meningiomas	Zhao Z, Nie C, Zhao L, Xiao D, Zheng J, Zhang H, Yan P, Jiang X, Zhao H.	Eur Radiol. 2023 Oct 9. doi: 10.1007/s00330-023-10252-8. Online ahead of print.	Zhao Z	Eur Radiol	2023	2023-10-09			10.1007/s00330-023-10252-8	568	426	142		0.896	35	88	0.15493	2.51429	MRI	neuro	diagnostic	No	Dev-Ex	retrospective	No	No	Yes	938	1013	202	1013	145.324	156.944	31.2958	156.944	4.15	4.48	0.89	4.48	366	56.7042	1.62429	-587	-90.9437	-2.59429
Yes	Pass	37816901	Validity of a multiphase CT-based radiomics model in predicting the Leibovich risk groups for localized clear cell renal cell carcinoma: an exploratory study	Liu H, Wei Z, Xv Y, Tan H, Liao F, Lv F, Jiang Q, Chen T, Xiao M.	Insights Imaging. 2023 Oct 10;14(1):167. doi: 10.1186/s13244-023-01526-2.	Liu H	Insights Imaging	2023	2023-10-10	PMC10564697		10.1186/s13244-023-01526-2	425	267	114	44	0.848	14	112	0.263529	8	CT	genitourinary	diagnostic	CLEAR	Dev+Ex	retrospective	No	Yes	Yes	367	340	299	367	96.7153	89.6	78.7953	96.7153	6.91	6.4	5.63	6.91	126	33.2047	2.37	-100	-26.3529	-1.88412
Yes	Pass	37840068	Preoperative prediction of clinical and pathological stages for patients with esophageal cancer using PET/CT radiomics	Lei X, Cao Z, Wu Y, Lin J, Zhang Z, Jin J, Ai Y, Zhang J, Du D, Tian Z, Xie C, Yin W, Jin X.	Insights Imaging. 2023 Oct 15;14(1):174. doi: 10.1186/s13244-023-01528-0.	Lei X	Insights Imaging	2023	2023-10-15	PMC10577114		10.1186/s13244-023-01528-0	100	70	30		0.837	14	43	0.43	3.07143	PET	gastrointestinal	diagnostic	No	Dev-Ex	retrospective	No	No	No	321	305	377	377	138.03	131.15	162.11	162.11	9.86	9.37	11.58	11.58	-277	-119.11	-8.50857	-307	-132.01	-9.43
Yes	Pass	37840098	A CT-based radiomics approach to predict intra-tumoral tertiary lymphoid structures and recurrence of intrahepatic cholangiocarcinoma	Xu Y, Li Z, Yang Y, Li L, Zhou Y, Ouyang J, Huang Z, Wang S, Xie L, Ye F, Zhou J, Ying J, Zhao H, Zhao X.	Insights Imaging. 2023 Oct 15;14(1):173. doi: 10.1186/s13244-023-01527-1.	Xu Y	Insights Imaging	2023	2023-10-15	PMC10577112		10.1186/s13244-023-01527-1	116	86		30	0.88	8	37	0.318966	4.625	CT	gastrointestinal	diagnostic	No	Dev+Ex	retrospective	Yes	Yes	Yes	153	175	334	334	48.8017	55.819	106.534	106.534	6.1	6.98	13.32	13.32	-218	-69.5345	-8.695	-248	-79.1034	-9.89112
Yes	Pass	37840100	Feasibility of UTE-MRI-based radiomics model for prediction of histopathologic subtype of lung adenocarcinoma: in comparison with CT-based radiomics model	Lee S, Lee CY, Kim NY, Suh YJ, Lee HJ, Yong HS, Kim HR, Kim YJ.	Eur Radiol. 2023 Oct 16. doi: 10.1007/s00330-023-10302-1. Online ahead of print.	Lee S	Eur Radiol	2023	2023-10-15			10.1007/s00330-023-10302-1	74	74			0.84	5	24	0.324324	4.8	MRI	chest	diagnostic	No	Dev-Ex	prospective	No	Yes	No	124	115	337	337	40.2162	37.2973	109.297	109.297	8.04	7.46	21.86	21.86	-263	-85.2973	-17.06	-263	-85.2973	-17.06
Yes	Pass	37848774	Multiparametric MRI-based radiomics model for predicting human papillomavirus status in oropharyngeal squamous cell carcinoma: optimization using oversampling and machine learning techniques	Sim Y, Kim M, Kim J, Lee SK, Han K, Sohn B.	Eur Radiol. 2023 Oct 18. doi: 10.1007/s00330-023-10338-3. Online ahead of print.	Sim Y	Eur Radiol	2023	2023-10-17			10.1007/s00330-023-10338-3	154	110		44	0.791	10	133	0.863636	13.3	MRI	head and neck	diagnostic	No	Dev+Ex	retrospective	No	No	No	627	335	181	627	541.5	289.318	156.318	541.5	54.15	28.93	15.63	54.15	-27	-23.3182	-2.33	-517	-446.5	-44.65
Yes	Pass	37855851	Amide proton transfer-weighted imaging and derived radiomics in the classification of adult-type diffuse gliomas	Wu M, Jiang T, Guo M, Duan Y, Zhuo Z, Weng J, Xie C, Sun J, Li J, Cheng D, Liu X, Du J, Zhang X, Zhang Y, Liu Y.	Eur Radiol. 2023 Oct 19. doi: 10.1007/s00330-023-10343-6. Online ahead of print.	Wu M	Eur Radiol	2023	2023-10-19			10.1007/s00330-023-10343-6	129	103	26		0.85	3	41	0.317829	13.6667	MRI	neuro	diagnostic	No	Dev-Ex	prospective	No	No	No	71	69	334	334	22.5659	21.9302	106.155	106.155	7.52	7.31	35.39	35.39	-205	-65.155	-21.7233	-231	-73.4186	-24.4779
Yes	Pass	37889272	Study of radiochemotherapy decision-making for young high-risk low-grade glioma patients using a macroscopic and microscopic combined radiomics model	Wu G, Shi Z, Li Z, Xie X, Tang Q, Zhu J, Yang Z, Wang Y, Wu J, Yu J.	Eur Radiol. 2023 Oct 27. doi: 10.1007/s00330-023-10378-9. Online ahead of print.	Wu G	Eur Radiol	2023	2023-10-27			10.1007/s00330-023-10378-9	77	39	20	18	0.9066	18	53	0.688312	2.94444	MRI	neuro	prognostic	No	Dev+Ex	retrospective	No	Yes	No	289	381	330	381	198.922	262.247	227.143	262.247	11.05	14.57	12.62	14.57	-253	-174.143	-9.67556	-342	-235.403	-13.0787
Yes	Pass	37914925	CT-based nomogram for early identification of T790M resistance in metastatic non-small cell lung cancer before first-line epidermal growth factor receptor-tyrosine kinase inhibitors therapy	Li Y, Lv X, Wang Y, Xu Z, Lv Y, Hou D.	Eur Radiol Exp. 2023 Nov 2;7(1):64. doi: 10.1186/s41747-023-00380-7.	Li Y	Eur Radiol Exp	2023	2023-11-02	PMC10620367		10.1186/s41747-023-00380-7	162	113	49		0.853	14	83	0.512346	5.92857	CT	chest	diagnostic	No	Dev-Ex	retrospective	No	Yes	Yes	282	295	384	384	144.481	151.142	196.741	196.741	10.32	10.8	14.05	14.05	-222	-113.741	-8.12143	-271	-138.846	-9.91464
Yes	Pass	37926740	MRI radiomics may predict early tumor recurrence in patients with sinonasal squamous cell carcinoma	Park CJ, Choi SH, Kim D, Kim SB, Han K, Ahn SS, Lee WH, Choi EC, Keum KC, Kim J.	Eur Radiol. 2023 Nov 6. doi: 10.1007/s00330-023-10389-6. Online ahead of print.	Park CJ	Eur Radiol	2023	2023-11-05			10.1007/s00330-023-10389-6	68	47	21		0.85	8	38	0.558824	4.75	MRI	head and neck	prognostic	No	Dev-Ex	retrospective	No	Yes	No	166	171	379	379	92.7647	95.5588	211.794	211.794	11.6	11.94	26.47	26.47	-311	-173.794	-21.72	-332	-185.529	-23.1869
Yes	Pass	37938382	Development of a CT radiomics nomogram for preoperative prediction of Ki-67 index in pancreatic ductal adenocarcinoma: a two-center retrospective study	Li Q, Song Z, Li X, Zhang D, Yu J, Li Z, Huang J, Su K, Liu Q, Zhang X, Tang Z.	Eur Radiol. 2023 Nov 8. doi: 10.1007/s00330-023-10393-w. Online ahead of print.	Li Q	Eur Radiol	2023	2023-11-08			10.1007/s00330-023-10393-w	181	95	42	44	0.882	14	71	0.392265	5.07143	CT	gastrointestinal	diagnostic	No	Dev+Ex	retrospective	No	No	Yes	243	290	367	367	95.3204	113.757	143.961	143.961	6.81	8.13	10.28	10.28	-186	-72.9613	-5.20857	-272	-106.696	-7.6182
Yes	Pass	37938384	Prediction of early hematoma expansion of spontaneous intracerebral hemorrhage based on deep learning radiomics features of noncontrast computed tomography	Feng C, Ding Z, Lao Q, Zhen T, Ruan M, Han J, He L, Shen Q.	Eur Radiol. 2023 Nov 8. doi: 10.1007/s00330-023-10410-y. Online ahead of print.	Feng C	Eur Radiol	2023	2023-11-08			10.1007/s00330-023-10410-y	231	144	37	50	0.82	10	64	0.277056	6.4	CT	neuro	prognostic	No	Dev+Ex	retrospective	No	Yes	Yes	310	246	308	310	85.8874	68.1558	85.3333	85.8875	8.59	6.82	8.53	8.59	-77	-21.3333	-2.13	-166	-45.9913	-4.60039
Yes	Pass	37980611	Radiomic analysis will add differential diagnostic value of benign and malignant pulmonary nodules: a hybrid imaging study based on [(18)F]FDG and [(18)F]FLT PET/CT	Ning J, Li C, Yu P, Cui J, Xu X, Jia Y, Zuo P, Tian J, Kenner L, Xu B.	Insights Imaging. 2023 Nov 19;14(1):197. doi: 10.1186/s13244-023-01530-6.	Ning J	Insights Imaging	2023	2023-11-19	PMC10657912		10.1186/s13244-023-01530-6	112	78	34		0.838	14	60	0.535714	4.28571	PET	chest	diagnostic	No	Dev-Ex	retrospective	No	No	No	313	302	383	383	167.679	161.786	205.179	205.179	11.98	11.56	14.66	14.66	-271	-145.179	-10.3743	-305	-163.393	-11.6753
Yes	Pass	37987834	Radiomics of pericardial fat: a new frontier in heart failure discrimination and prediction	Szabo L, Salih A, Pujadas ER, Bard A, McCracken C, Ardissino M, Antoniades C, Vago H, Maurovich-Horvat P, Merkely B, Neubauer S, Lekadir K, Petersen SE, Raisi-Estabragh Z.	Eur Radiol. 2023 Nov 21. doi: 10.1007/s00330-023-10311-0. Online ahead of print.	Szabo L	Eur Radiol	2023	2023-11-21			10.1007/s00330-023-10311-0	594	594			0.761	10	297	0.5	29.7	MRI	cardiac and vascular	diagnostic	No	Dev-Ex	prospective	No	No	No	397	234	385	397	198.5	117	192.5	198.5	19.85	11.7	19.25	19.85	209	104.5	10.45	197	98.5	9.85
Yes	Pass	38001240	Predicting MYCN amplification in paediatric neuroblastoma: development and validation of a 18F-FDG PET/CT-based radiomics signature	Qian LD, Zhang SX, Li SQ, Feng LJ, Zhou ZA, Liu J, Zhang MY, Yang JG.	Insights Imaging. 2023 Nov 24;14(1):205. doi: 10.1186/s13244-023-01493-8.	Qian LD	Insights Imaging	2023	2023-11-24	PMC10673749		10.1186/s13244-023-01493-8	104	74	30		0.824	7	65	0.625	9.28571	PET	neuro	diagnostic	No	Dev-Ex	prospective	No	Yes	Yes	182	158	361	361	113.75	98.75	225.625	225.625	16.25	14.11	32.23	32.23	-257	-160.625	-22.9443	-287	-179.375	-25.6229
Yes	Pass	38010567	A multi-model based on radiogenomics and deep learning techniques associated with histological grade and survival in clear cell renal cell carcinoma	Wang S, Zhu C, Jin Y, Yu H, Wu L, Zhang A, Wang B, Zhai J.	Insights Imaging. 2023 Nov 27;14(1):207. doi: 10.1186/s13244-023-01557-9.	Wang S	Insights Imaging	2023	2023-11-27	PMC10682311		10.1186/s13244-023-01557-9	177	142	35		0.946	42	105	0.59322	2.5	CT	genitourinary	diagnostic	No	Dev-Ex	retrospective	No	Yes	Yes	462	763	371	763	274.068	452.627	220.085	452.627	6.53	10.78	5.24	10.78	-194	-115.085	-2.74	-621	-368.39	-8.77435
Yes	Pass	38072865	Determining rib fracture age from CT scans with a radiomics-based combined model: a multicenter retrospective study	Tang Y, Jin L, Ji W, Ma Z, Li D, Hong W, Li M.	Insights Imaging. 2023 Dec 10;14(1):214. doi: 10.1186/s13244-023-01546-y.	Tang Y	Insights Imaging	2023	2023-12-10			10.1186/s13244-023-01546-y	1339	853	366	120	0.881	16	323	0.241225	20.1875	CT	musculoskeletal	diagnostic	No	Dev+Ex	retrospective	No	Yes	Yes	353	386	282	386	85.1524	93.1128	68.0254	93.1128	5.32	5.82	4.25	5.82	1057	254.975	15.9375	467	112.652	7.0403
Yes	Pass	38127071	[(18)F]FDG PET-CT radiomics signature to predict pathological complete response to neoadjuvant chemoimmunotherapy in non-small cell lung cancer: a multicenter study	Yang M, Li X, Cai C, Liu C, Ma M, Qu W, Zhong S, Zheng E, Zhu H, Jin F, Shi H.	Eur Radiol. 2023 Dec 21. doi: 10.1007/s00330-023-10503-8. Online ahead of print.	Yang M	Eur Radiol	2023	2023-12-21			10.1007/s00330-023-10503-8	185	101	84		0.818	9	54	0.291892	6	PET	chest	prognostic	STARD	Dev-Ex	retrospective	No	Yes	Yes	275	218	318	318	80.2703	63.6324	92.8216	92.8216	8.92	7.07	10.31	10.31	-133	-38.8216	-4.31	-217	-63.3405	-7.03432
Yes	Pass	38129708	Feasibility and effectiveness of automatic deep learning network and radiomics models for differentiating tumor stroma ratio in pancreatic ductal adenocarcinoma	Liao H, Yuan J, Liu C, Zhang J, Yang Y, Liang H, Jiang S, Chen S, Li Y, Liu Y.	Insights Imaging. 2023 Dec 21;14(1):223. doi: 10.1186/s13244-023-01553-z.	Liao H	Insights Imaging	2023	2023-12-22			10.1186/s13244-023-01553-z	207	160		47	0.763	10	92	0.444444	9.2	CT	gastrointestinal	diagnostic	No	Dev+Ex	retrospective	No	Yes	Yes	395	235	380	395	175.556	104.444	168.889	175.556	17.56	10.44	16.89	17.56	-173	-76.8889	-7.69	-235	-104.444	-10.4489
